# Supplementary material for: Flavonoid-Rich Extract of Paeonia lactiflora Petals Alleviate d-Galactose-Induced Oxidative Stress and Restore Gut Microbiota in ICR Mice
Source: Antioxidants (Basel). 2021 Nov 26;10(12):1889. doi: 10.3390/antiox10121889 (PMC8698645; doi:10.3390/antiox10121889)
Supplement: Supplementary file 1 [file antioxidants-10-01889-s001.zip]

Archive with 1 entries (1 files):
- antioxidants-1465616-supplementary.pdf
